# Supplementary material for: Transcriptomics analysis of ethanol treatment of male Aedes aegypti reveals a small set of putative radioprotective genes
Source: Front Physiol. 2023 Jan 30;14:1120408. doi: 10.3389/fphys.2023.1120408 (PMC9922702; doi:10.3389/fphys.2023.1120408)
Supplement: Supplementary file 9 [file Table5.XLSX]

## Sheet: Sheet1
Increased in Ethanol-fed irradiated
PANTHER GO-Slim Biological Process	Genes in category	Genes in dataset	Fold enrichment	p-value	FDR
response to ionizing radiation (GO:0010212)	4	3	25.38	0.000754	0.0271
interstrand cross-link repair (GO:0036297)	8	5	21.15	2.02e-05	0.00211
cellular response to abiotic stimulus (GO:0071214)	9	5	18.8	3.07e-05	0.00278
cellular response to environmental stimulus (GO:0104004)	9	5	18.8	3.07e-05	0.00267
double-strand break repair via nonhomologous end joining (GO:0006303)	6	3	16.92	0.00173	0.0501
DNA geometric change (GO:0032392)	11	5	15.38	6.39e-05	0.00444
DNA duplex unwinding (GO:0032508)	11	5	15.38	6.39e-05	0.00429
DNA strand elongation involved in DNA replication (GO:0006271)	12	5	14.1	8.84e-05	0.00575
nucleotide-excision repair (GO:0006289)	20	8	13.54	8.09e-07	0.00012
response to radiation (GO:0009314)	14	5	12.09	0.000158	0.00917
Increased in Ethanol-fed non-irradiated
PANTHER GO-Slim Biological Process	Genes in category	Genes in dataset	Fold enrichment	p-value	FDR
Unclassified (UNCLASSIFIED)	6822	56	0.64	3.94e-06	0.00274
biological_process (GO:0008150)	5712	38	0.52	5.72e-08	0.000119
metabolic process (GO:0008152)	3476	23	0.51	0.000124	0.0431
organic substance metabolic process (GO:0071704)	3327	22	0.51	0.000148	0.0385
cellular metabolic process (GO:0044237)	3111	20	0.5	0.000202	0.0466
cellular process (GO:0009987)	4979	32	0.5	3.23e-07	0.000336
nitrogen compound metabolic process (GO:0006807)	2991	18	0.47	0.000109	0.0452
macromolecule metabolic process (GO:0043170)	2744	16	0.45	0.000142	0.0421
primary metabolic process (GO:0044238)	3124	18	0.45	3e-05	0.0156
biological regulation (GO:0065007)	2268	12	0.41	0.00022	0.0381
